# Supplementary material for: Systems-level barriers to treatment in a cervical cancer prevention program in Kenya: Several observational studies
Source: PLoS One. 2020 Jul 13;15(7):e0235264. doi: 10.1371/journal.pone.0235264 (PMC7357749; doi:10.1371/journal.pone.0235264)
Supplement: S1 Dataset — (XLSX) [file pone.0235264.s006.xlsx]

## Sheet: Sheet1
community	studyid	pid	trt_site	days_since_trt_start	arivaltrt_time	pretrtstarttime	completetrt	technical_issue	transportcost
02 : Olasi	PII1010		Macalder
02 : Olasi	PII1013		Macalder	6	9:30:00 AM	4:36:00 PM	yes		350
02 : Olasi	PII1021		Macalder
02 : Olasi	PII1024		Macalder
02 : Olasi	PII1025		Macalder	64	9:15:00 AM	9:19:00 AM	yes		500
02 : Olasi	PII1031		Macalder	231	11:30:00 AM	1:51:00 PM	yes		0
03 : Kituka	PII1044		Macalder	14	11:20:00 AM	2:41:00 PM	yes		200
02 : Olasi	PII1049	02-14-019-01-01	Macalder
02 : Olasi	PII1052		Macalder	7	11:38:00 AM	11:38:00 AM	yes		500
02 : Olasi	PII1058		Macalder	8	9:20:00 AM	10:43:00 AM	yes		400
02 : Olasi	PII1059	02-14-003-03-01	Macalder
02 : Olasi	PII1060	02-14-001-01-01	Macalder
02 : Olasi	PII1065		Macalder	19	1:18:00 PM	1:18:00 PM	yes		500
02 : Olasi	PII1066		Macalder
02 : Olasi	PII1068		Macalder	6	8:30:00 AM	3:51:00 PM	yes		300
02 : Olasi	PII1069		Macalder
02 : Olasi	PII1075	02-04-060-01-01	Macalder	6	9:01:00 AM	4:13:00 PM	yes		600
02 : Olasi	PII1076		Macalder
05 : Osingo	PII1095	05-14-021-01-01	Migori_CRH
02 : Olasi	PII1101	02-05-033-01-01	Macalder
05 : Osingo	PII1107	05-03-016-01-01	Migori_CRH	2	9:30:00 AM	10:26:00 AM	yes		60
02 : Olasi	PII1121	02-07-009-02-01	Macalder	6	7:00:00 AM	2:03:00 PM	yes		600
02 : Olasi	PII1124	02-09-030-01-01	Macalder	231	11:00:00 AM	11:15:00 AM	yes	yes	600
02 : Olasi	PII1127	02-12-005-01-01	Macalder	33	9:30:00 AM	10:24:00 AM	yes		600
02 : Olasi	PII1128	02-11-021-01-01	Macalder
02 : Olasi	PII1131	02-11-009-01-01	Macalder
02 : Olasi	PII1138	02-04-040-04-01	Macalder
02 : Olasi	PII1149		Macalder
02 : Olasi	PII1150	02-16-003-01-02	Macalder	34	11:10:00 AM	12:27:00 PM	yes		400
02 : Olasi	PII1161	02-03-008-01-01	Macalder	5	11:00:00 AM	12:09:00 PM	yes		600
02 : Olasi	PII1169		Macalder	26	9:31:00 AM	11:53:00 AM	no
02 : Olasi	PII1177		Macalder	229	10:30:00 AM	11:47:00 AM	yes		500
02 : Olasi	PII1178	02-09-022-01-01	Macalder
02 : Olasi	PII1188	02-10-012-02-01	Macalder
02 : Olasi	PII1190	02-09-018-01-01	Macalder	21	10:01:00 AM	10:31:00 AM	yes		600
02 : Olasi	PII1194		Macalder
02 : Olasi	PII1199	02-03-006-01-01	Macalder	5	11:00:00 AM	12:43:00 PM	no
02 : Olasi	PII1203		Macalder
02 : Olasi	PII1205	02-04-040-03-01	Macalder	19	12:49:00 PM	12:49:00 PM	yes		800
05 : Osingo	PII1210		Migori_CRH	7	9:30:00 AM	10:37:00 AM	yes		100
02 : Olasi	PII1217	02-04-053-01-02	Macalder	34	9:00:00 AM	10:33:00 AM	yes		600
02 : Olasi	PII1223	02-04-036-01-01	Macalder	35	9:30:00 AM	10:54:00 AM	yes		600
02 : Olasi	PII1225	02-04-027-01-01	Macalder
02 : Olasi	PII1228		Macalder
02 : Olasi	PII1235		Macalder	13	1:30:00 PM	1:55:00 PM	yes		400
02 : Olasi	PII1242	02-05-039-01-01	Macalder
02 : Olasi	PII1248	02-09-004-01-01	Macalder	231	11:30:00 AM	11:44:00 AM	yes		0
02 : Olasi	PII1255		Macalder	20	11:28:00 AM	11:28:00 AM	yes		250
02 : Olasi	PII1257	02-05-003-01-01	Macalder	53	8:15:00 AM	1:15:00 PM	yes		500
02 : Olasi	PII1280		Macalder
02 : Olasi	PII1283		Macalder
02 : Olasi	PII1289	02-18-028-01-01	Macalder	19	8:00:00 AM	10:09:00 AM	yes		500
02 : Olasi	PII1290		Macalder
02 : Olasi	PII1298	02-16-022-01-01	Macalder	1	9:31:00 AM	9:48:00 AM	yes		600
02 : Olasi	PII1299		Macalder	26	10:30:00 AM	1:37:00 PM	yes		450
02 : Olasi	PII1306	02-16-014-01-01	Macalder	28	11:44:00 AM	11:46:00 AM	yes
02 : Olasi	PII1315	02-18-006-01-01	Macalder
02 : Olasi	PII1320		Macalder	12	9:30:00 AM	12:30:00 PM	yes	yes
02 : Olasi	PII1324	02-18-011-01-01	Macalder	13	10:00:00 AM	12:00:00 PM	no	yes
02 : Olasi	PII1325		Macalder	231	11:30:00 AM	1:32:00 PM	yes		0
02 : Olasi	PII1334	02-18-016-01-01	Macalder
02 : Olasi	PII1338	02-05-016-01-01	Macalder	231	11:30:00 AM	2:56:00 PM	yes		0
02 : Olasi	PII1353		Macalder
02 : Olasi	PII1355	02-18-021-01-01	Macalder	33	1:24:00 PM	1:24:00 PM	no
02 : Olasi	PII1360	02-06-003-01-01	Macalder
02 : Olasi	PII1368		Macalder	49	10:20:00 AM	10:36:00 AM	yes		600
02 : Olasi	PII1372	02-18-020-01-01	Macalder
02 : Olasi	PII1379		Macalder	0	7:30:00 AM	9:17:00 AM	yes		500
02 : Olasi	PII1380		Macalder	8	10:40:00 AM	11:51:00 AM	yes		600
02 : Olasi	PII1382	02-06-025-01-01	Migori_CRH	172	10:30:00 AM	11:03:00 AM	yes		400
02 : Olasi	PII1386		Macalder	20	8:40:00 AM	9:48:00 AM	yes		600
02 : Olasi	PII1391	02-16-018-01-01	Macalder	26	10:00:00 AM	1:14:00 PM	yes		400
02 : Olasi	PII1407	02-18-026-01-01	Macalder	33	1:00:00 PM	1:38:00 PM	no
02 : Olasi	PII1413		Macalder
02 : Olasi	PII1416	02-04-002-01-01	Macalder	19	8:00:00 AM	12:20:00 PM	yes		600
02 : Olasi	PII1417		Macalder
02 : Olasi	PII1418		Macalder	40	8:15:00 AM	10:03:00 AM	yes		600
02 : Olasi	PII1423		Macalder	231	11:31:00 AM	12:59:00 PM	yes		0
02 : Olasi	PII1427		Macalder
02 : Olasi	PII1428		Macalder	5	10:25:00 AM	10:32:00 AM	yes		500
02 : Olasi	PII1432		Macalder	12	12:03:00 PM	12:03:00 PM	yes		500
02 : Olasi	PII1433	02-15-018-01-01	Macalder	54	1:00:00 PM	2:01:00 PM	yes		500
02 : Olasi	PII1434	02-17-007-01-01	Macalder	7	10:30:00 AM	11:11:00 AM	no
02 : Olasi	PII1448		Macalder
02 : Olasi	PII1453	02-12-003-01-01	Macalder	231	11:30:00 AM	12:24:00 PM	yes		0
02 : Olasi	PII1462		Macalder	13	10:00:00 AM	11:36:00 AM	yes
02 : Olasi	PII1467		Macalder
02 : Olasi	PII1477		Macalder	7	8:30:00 AM	9:39:00 AM	yes		500
02 : Olasi	PII1491		Macalder
05 : Osingo	PII1502		Migori_CRH
02 : Olasi	PII1511		Macalder	33	10:30:00 AM	11:09:00 AM	yes		500
02 : Olasi	PII1520	02-10-006-01-01	Macalder
02 : Olasi	PII1521		Macalder	6	10:00:00 AM	2:54:00 PM	yes		300
03 : Kituka	PII1534		Macalder	8	2:48:00 PM	3:23:00 PM	yes		300
03 : Kituka	PII1538	03-01-042-01-01	Macalder	7	9:00:00 AM	9:28:00 AM	yes		200
03 : Kituka	PII1540		Macalder	7	11:30:00 AM	2:15:00 PM	yes		200
03 : Kituka	PII1541		Macalder
03 : Kituka	PII1548		Macalder	15	11:30:00 AM	11:30:00 AM	yes		200
03 : Kituka	PII1569		Macalder
03 : Kituka	PII1572		Macalder	195	9:53:00 AM	9:54:00 AM	yes
03 : Kituka	PII1579		Macalder	56	10:00:00 AM	12:31:00 PM	no
03 : Kituka	PII1583		Macalder	13	9:00:00 AM	10:08:00 AM	yes		200
03 : Kituka	PII1592	03-02-021-01-01	Macalder
03 : Kituka	PII1605		Macalder	13	9:00:00 AM	9:41:00 AM	no
03 : Kituka	PII1609		Macalder	13	9:00:00 AM	10:25:00 AM	yes		200
03 : Kituka	PII1617		Macalder	7	9:30:00 AM	9:35:00 AM	yes		200
03 : Kituka	PII1620	03-08-028-02-01	Macalder
03 : Kituka	PII1622		Macalder	169	11:30:00 AM	2:31:00 PM	yes		360
03 : Kituka	PII1623		Macalder	76	10:11:00 AM	10:50:00 AM	yes		100
03 : Kituka	PII1633		Macalder
03 : Kituka	PII1635	03-02-024-02-01	Macalder	64	10:00:00 AM	12:38:00 PM	yes		140
03 : Kituka	PII1638		Macalder	7	11:00:00 AM	1:23:00 PM	yes		100
03 : Kituka	PII1644		Macalder					yes
03 : Kituka	PII1648		Macalder
03 : Kituka	PII1661		Macalder	15	12:40:00 PM	12:50:00 PM	yes
03 : Kituka	PII1663		Macalder	8	12:00:00 PM	1:44:00 PM	yes		200
03 : Kituka	PII1668		Macalder	8	3:01:00 PM	3:01:00 PM	yes		200
03 : Kituka	PII1691		Macalder	8	3:08:00 PM	4:09:00 PM	yes		300
03 : Kituka	PII1696		Macalder	78	11:30:00 AM	11:50:00 AM	yes
03 : Kituka	PII1705	03-01-033-01-01	Macalder	15	11:20:00 AM	1:35:00 PM	yes		200
03 : Kituka	PII1706	03-11-006-01-01	Macalder	196	11:40:00 AM	11:40:00 AM	yes		200
03 : Kituka	PII1708	03-07-007-01-01	Macalder	8	8:50:00 AM	8:52:00 AM	yes		200
03 : Kituka	PII1709	03-08-014-01-01	Macalder	169	12:01:00 PM	1:32:00 PM	no
03 : Kituka	PII1719		Karungu	170	11:29:00 AM	11:36:00 AM	yes		400
03 : Kituka	PII1728	03-07-009-01-01	Macalder	14	11:00:00 AM	2:02:00 PM	yes		300
03 : Kituka	PII1740	03-07-009-02-01	Macalder	7	9:30:00 AM	9:45:00 AM	yes		200
03 : Kituka	PII1746	03-11-005-01-01	Macalder
03 : Kituka	PII1750	03-08-024-01-01	Macalder	22	9:30:00 AM	12:30:00 PM	yes		200
03 : Kituka	PII1753	03-07-009-03-01	Macalder	16	10:00:00 AM	11:30:00 AM	yes		200
03 : Kituka	PII1758	03-01-019-01-01	Macalder
03 : Kituka	PII1764	03-07-004-01-01	Macalder	14	10:00:00 AM	1:41:00 PM	no
03 : Kituka	PII1777		Macalder	0	11:00:00 AM	11:40:00 AM	yes		200
03 : Kituka	PII1782		Macalder
03 : Kituka	PII1799	03-09-004-01-01	Macalder
03 : Kituka	PII1804	03-06-034-01-01	Macalder
03 : Kituka	PII1806		Macalder
03 : Kituka	PII1815		Macalder	21	12:30:00 AM	12:39:00 AM	yes		200
03 : Kituka	PII1819	03-11-026-01-01	Macalder
03 : Kituka	PII1820	03-06-060-01-01	Macalder	7	11:00:00 AM	1:46:00 PM	yes		200
03 : Kituka	PII1822		Macalder	7	9:30:00 AM	10:20:00 AM	yes		200
03 : Kituka	PII1824		Macalder	8	2:14:00 PM	2:30:00 PM	yes		200
03 : Kituka	PII1830		Macalder	33	9:30:00 AM	10:19:00 AM	yes		150
03 : Kituka	PII1845	03-05-019-02-01	Macalder	70	8:00:00 AM	9:30:00 AM	yes		200
03 : Kituka	PII1849		Macalder
03 : Kituka	PII1850		Macalder
03 : Kituka	PII1854		Macalder	7	10:30:00 AM	12:56:00 PM	yes		160
03 : Kituka	PII1855		Macalder
03 : Kituka	PII1866		Macalder
03 : Kituka	PII1867		Macalder	7	7:30:00 AM	9:00:00 AM	yes		200
06 : Ogwedhi	PII1880	06-08-006-01-01	Migori_CRH	66	10:30:00 AM	10:45:00 AM	yes		500
06 : Ogwedhi	PII1886		Ogwedhi	13	9:59:00 AM	9:59:00 AM	yes
03 : Kituka	PII1911		Macalder	8	12:00:00 PM	2:05:00 PM	yes
03 : Kituka	PII1915		Macalder	15	12:36:00 PM	2:20:00 PM	yes
03 : Kituka	PII1917		Macalder
03 : Kituka	PII1925	03-05-028-01-01	Macalder
03 : Kituka	PII1927		Macalder	55	11:00:00 AM	11:58:00 AM	no
03 : Kituka	PII1931	03-06-040-01-01	Macalder
03 : Kituka	PII1964	03-02-008-01-01	Macalder	63	9:40:00 AM	9:44:00 AM	yes		200
03 : Kituka	PII1974	03-06-052-01-01	Macalder	8	12:08:00 PM	2:02:00 PM	yes
03 : Kituka	PII1976		Macalder	15	12:16:00 PM	12:21:00 PM	yes
03 : Kituka	PII1977		Macalder
03 : Kituka	PII1982		Macalder	1	2:00:00 PM	3:33:00 PM	yes		200
03 : Kituka	PII1983		Macalder
03 : Kituka	PII1984	03-05-037-02-01	Macalder
03 : Kituka	PII1986	03-05-037-01-01	Macalder
03 : Kituka	PII1988		Macalder
03 : Kituka	PII1998		Macalder
03 : Kituka	PII1999		Macalder	55	11:40:00 AM	12:20:00 PM	yes		100
03 : Kituka	PII2006	03-02-005-01-01	Macalder
03 : Kituka	PII2019		Macalder
03 : Kituka	PII2023		Macalder
03 : Kituka	PII2031		Macalder	84	10:50:00 AM	12:30:00 PM	yes
03 : Kituka	PII2050	03-04-081-01-01	Macalder
03 : Kituka	PII2054	03-02-013-01-01	Macalder	168	2:02:00 PM	2:46:00 PM	yes		200
03 : Kituka	PII2057		Macalder
03 : Kituka	PII2060		Macalder	21	2:15:00 PM	2:57:00 PM	yes		300
03 : Kituka	PII2062	03-05-042-01-01	Macalder
03 : Kituka	PII2064	03-05-011-01-01	Macalder	64	9:44:00 AM	9:48:00 AM	yes
03 : Kituka	PII2075	03-04-027-01-01	Macalder	15	12:47:00 PM	3:16:00 PM	yes
03 : Kituka	PII2078		Macalder
03 : Kituka	PII2085	03-05-009-01-01	Macalder	64	8:30:00 AM	9:10:00 AM	yes
03 : Kituka	PII2087		Macalder	22	9:45:00 AM	10:05:00 AM	yes		300
03 : Kituka	PII2088	03-04-045-02-01	Macalder
03 : Kituka	PII2097		Macalder
03 : Kituka	PII2099	03-05-005-01-01	Macalder	84	12:30:00 PM	1:18:00 PM	yes		600
03 : Kituka	PII2100	03-04-029-01-01	Macalder
06 : Ogwedhi	PII2109		Ogwedhi	4	9:00:00 AM	12:52:00 PM	yes
06 : Ogwedhi	PII2111	06-05-015-02-01	Ogwedhi
06 : Ogwedhi	PII2123		Ogwedhi	4	9:15:00 AM	1:15:00 PM	yes		140
06 : Ogwedhi	PII2128		Ogwedhi	132	8:30:00 AM	10:35:00 AM	yes
06 : Ogwedhi	PII2130	06-08-002-01-01	Ogwedhi
06 : Ogwedhi	PII2135		Ogwedhi
06 : Ogwedhi	PII2142		Ogwedhi
06 : Ogwedhi	PII2146		Ogwedhi
06 : Ogwedhi	PII2151		Ogwedhi
06 : Ogwedhi	PII2154	06-06-017-01-01	Ogwedhi	5	11:00:00 AM	12:24:00 PM	yes
06 : Ogwedhi	PII2164		Ogwedhi
06 : Ogwedhi	PII2175		Ogwedhi
06 : Ogwedhi	PII2188		Ogwedhi
06 : Ogwedhi	PII2193		Ogwedhi
06 : Ogwedhi	PII2198		Migori_CRH	39	10:00:00 AM	3:01:00 PM	yes		400
06 : Ogwedhi	PII2207	06-08-010-01-01	Ogwedhi	12	10:59:00 AM	11:00:00 AM	yes
06 : Ogwedhi	PII2219	06-07-010-03-01	Migori_CRH	59	7:00:00 AM	11:23:00 AM	yes		300
06 : Ogwedhi	PII2225		Ogwedhi					yes
06 : Ogwedhi	PII2231	06-06-012-01-01	Ogwedhi
06 : Ogwedhi	PII2232	06-08-008-01-01	Ogwedhi
06 : Ogwedhi	PII2248		Ogwedhi	129	10:40:00 AM	11:07:00 AM	yes		150
06 : Ogwedhi	PII2253	06-08-007-01-01	Ogwedhi	12	12:30:00 PM	12:30:00 PM	yes	yes
06 : Ogwedhi	PII2260		Ogwedhi	13	10:55:00 AM	10:59:00 AM	yes
06 : Ogwedhi	PII2263		Ogwedhi	12	3:20:00 PM	3:33:00 PM	yes
06 : Ogwedhi	PII2267		Ogwedhi	19	3:40:00 PM	3:48:00 PM	yes
06 : Ogwedhi	PII2268	06-03-001-01-01	Ogwedhi	5	9:00:00 AM	11:30:00 AM	yes
06 : Ogwedhi	PII2269		Ogwedhi	4	2:30:00 PM	3:25:00 PM	yes		100
06 : Ogwedhi	PII2270		Ogwedhi	4	11:18:00 AM	3:02:00 PM	yes		500
06 : Ogwedhi	PII2274		Ogwedhi
06 : Ogwedhi	PII2285		Ogwedhi
06 : Ogwedhi	PII2288		Ogwedhi	19	3:00:00 PM	3:05:00 PM	yes
06 : Ogwedhi	PII2295		Ogwedhi	4	11:00:00 AM	2:47:00 PM	no
06 : Ogwedhi	PII2300		Ogwedhi					yes
06 : Ogwedhi	PII2303		Ogwedhi	39	11:10:00 AM	12:10:00 PM	yes		400
06 : Ogwedhi	PII2317		Ogwedhi
06 : Ogwedhi	PII2341		Migori_CRH	60	12:30:00 PM	2:30:00 PM	no
06 : Ogwedhi	PII2363		Ogwedhi
06 : Ogwedhi	PII2368	06-03-010-02-01	Ogwedhi	24	12:40:00 PM	12:47:00 PM	yes
06 : Ogwedhi	PII2371		Ogwedhi
06 : Ogwedhi	PII2374		Ogwedhi
06 : Ogwedhi	PII2377		Ogwedhi
06 : Ogwedhi	PII2381		Ogwedhi	4	2:02:00 PM	4:05:00 PM	yes
06 : Ogwedhi	PII2391		Ogwedhi	172	11:15:00 AM	11:30:00 AM	yes
05 : Osingo	PII2396		Migori_CRH	14	11:00:00 AM	11:50:00 AM	yes
06 : Ogwedhi	PII2414	06-09-022-01-01	Ogwedhi
06 : Ogwedhi	PII2416		Ogwedhi
06 : Ogwedhi	PII2417		Migori_CRH	94	2:00:00 PM	3:10:00 PM	yes		400
06 : Ogwedhi	PII2418		Ogwedhi	4	3:45:00 PM	4:43:00 PM	yes
06 : Ogwedhi	PII2420		Migori_CRH	81	10:00:00 AM	12:00:00 PM	yes		400
06 : Ogwedhi	PII2460		Ogwedhi	132	8:30:00 AM	10:00:00 AM	yes		200
06 : Ogwedhi	PII2467	06-09-019-01-01	Ogwedhi	25	10:32:00 AM	10:32:00 AM	yes
06 : Ogwedhi	PII2494	06-13-012-01-01	Ogwedhi	14	11:39:00 AM	11:39:00 AM	yes
06 : Ogwedhi	PII2495		Ogwedhi
05 : Osingo	PII2510		Migori_CRH	28	11:00:00 AM	12:20:00 PM	yes
05 : Osingo	PII2518		Migori_CRH
05 : Osingo	PII2523		Migori_CRH	30	11:50:00 AM	11:52:00 AM	yes		200
05 : Osingo	PII2525		Migori_CRH	7	7:00:00 AM	11:40:00 AM	yes		100
05 : Osingo	PII2529		Migori_CRH
05 : Osingo	PII2531		Migori_CRH	1	9:30:00 AM	4:24:00 PM	yes		200
05 : Osingo	PII2532	05-09-059-01-01	Migori_CRH
05 : Osingo	PII2536	05-12-026-01-01	Migori_CRH	3	10:10:00 AM	2:51:00 PM	yes		100
05 : Osingo	PII2544	05-10-042-01-01	Migori_CRH
05 : Osingo	PII2549	05-10-036-01-01	Migori_CRH
05 : Osingo	PII2553		Migori_CRH	0	9:22:00 AM	1:22:00 PM	yes		200
05 : Osingo	PII2559		Migori_CRH	1	12:30:00 PM	1:05:00 PM	no
05 : Osingo	PII2563		Migori_CRH	1	9:00:00 AM	11:10:00 AM	yes		200
05 : Osingo	PII2577	05-08-009-01-01	Migori_CRH	22	9:45:00 AM	9:53:00 AM	yes	yes	60
05 : Osingo	PII2612	05-05-035-01-01	Migori_CRH	9	12:40:00 PM	1:20:00 PM	yes		140
05 : Osingo	PII2615	05-09-041-02-01	Migori_CRH	0	1:06:00 PM	4:01:00 PM	yes		200
05 : Osingo	PII2633		Migori_CRH	28	11:00:00 AM	11:55:00 AM	yes
05 : Osingo	PII2640		Migori_CRH	14	10:20:00 AM	11:21:00 AM	yes
05 : Osingo	PII2641		Migori_CRH
05 : Osingo	PII2649		Migori_CRH	3	8:30:00 AM	10:43:00 AM	yes		100
05 : Osingo	PII2652		Migori_CRH	2	11:00:00 AM	11:42:00 AM	yes		100
05 : Osingo	PII2674		Migori_CRH
04 : Kabuto	PII2684		Karungu	63	10:02:00 AM	11:03:00 AM	yes		300
05 : Osingo	PII2702	05-01-011-01-01	Migori_CRH	3	12:30:00 PM	1:50:00 PM	yes		200
05 : Osingo	PII2707	05-11-040-01-01	Migori_CRH
05 : Osingo	PII2709		Migori_CRH	0	2:30:00 PM	3:25:00 PM	yes		100
05 : Osingo	PII2716	05-11-009-01-01	Migori_CRH	3	11:40:00 AM	12:40:00 PM	yes		150
05 : Osingo	PII2750	05-13-023-01-01	Migori_CRH	29	2:26:00 PM	2:26:00 PM	yes		200
05 : Osingo	PII2757		Migori_CRH	17	1:29:00 PM	1:29:00 PM	yes		200
05 : Osingo	PII2787	05-13-020-01-01	Migori_CRH	14	10:00:00 AM	10:50:00 AM	yes
05 : Osingo	PII2796		Migori_CRH					yes
05 : Osingo	PII2810		Migori_CRH	1	9:30:00 AM	3:36:00 PM	yes		200
05 : Osingo	PII2817	05-12-022-01-01	Migori_CRH	28	9:30:00 AM	9:51:00 AM	yes		100
05 : Osingo	PII2820	05-12-002-01-01	Migori_CRH	2	10:30:00 AM	11:06:00 AM	yes		200
05 : Osingo	PII2829		Migori_CRH	21	7:20:00 AM	11:30:00 AM	yes		50
05 : Osingo	PII2839		Migori_CRH	0	2:37:00 PM	2:37:00 PM	yes		70
05 : Osingo	PII2842	05-11-026-01-01	Migori_CRH
05 : Osingo	PII2857	05-11-008-02-01	Migori_CRH	8	9:30:00 AM	9:57:00 AM	yes		100
05 : Osingo	PII2870		Migori_CRH	0	1:44:00 PM	2:32:00 PM	yes		200
01 : Lwanda	PII2872		Karungu	2	11:40:00 AM	12:39:00 PM	yes		100
01 : Lwanda	PII2877	01-03-030-01-01	Karungu	8	10:12:00 AM	10:46:00 AM	yes		140
01 : Lwanda	PII2879		Karungu
04 : Kabuto	PII3413	04-04-068-01-01	Karungu
04 : Kabuto	PII3420		Karungu
04 : Kabuto	PII3424		Karungu
01 : Lwanda	PII3435		Karungu	100	11:10:00 AM	11:15:00 AM	yes		200
01 : Lwanda	PII3436		Karungu	7	9:20:00 AM	12:14:00 PM	yes		100
04 : Kabuto	PII3452		Karungu
04 : Kabuto	PII3470	04-03-014-01-01	Karungu	136	8:36:00 AM	12:36:00 PM	yes		300
04 : Kabuto	PII3473	04-01-001-01-01	Karungu	8	10:20:00 AM	10:31:00 AM	yes		340
04 : Kabuto	PII3475		Karungu	2	7:11:00 AM	12:15:00 PM	yes		200
04 : Kabuto	PII3485	04-07-025-01-01	Karungu
04 : Kabuto	PII3490	04-07-001-01-01	Karungu	10	9:56:00 AM	1:00:00 PM	yes		400
04 : Kabuto	PII3514		Karungu	14	7:00:00 AM	9:36:00 AM	yes		400
04 : Kabuto	PII3522	04-01-025-01-01	Karungu
04 : Kabuto	PII3524		Karungu
04 : Kabuto	PII3539	04-06-025-01-01	Karungu	63	10:12:00 AM	1:12:00 PM	yes		300
04 : Kabuto	PII3543	04-07-027-02-01	Karungu
04 : Kabuto	PII3548		Karungu	2	7:00:00 AM	1:11:00 PM	yes		300
04 : Kabuto	PII3552	04-01-005-01-01	Karungu	22	9:20:00 AM	10:45:00 AM	yes		300
04 : Kabuto	PII3554	04-11-009-01-01	Karungu	29	7:32:00 AM	10:32:00 AM	yes		300
04 : Kabuto	PII3578	04-13-054-01-01	Karungu	2	10:00:00 AM	1:50:00 PM	yes		260
04 : Kabuto	PII3590		Karungu
04 : Kabuto	PII3591		Karungu	3	10:16:00 AM	1:16:00 PM	yes		200
04 : Kabuto	PII3595		Karungu	14	9:17:00 AM	10:52:00 AM	yes
04 : Kabuto	PII3600	04-07-012-01-01	Karungu
04 : Kabuto	PII3601		Karungu	3	10:25:00 AM	1:29:00 PM	yes		200
04 : Kabuto	PII3604		Karungu	87	10:39:00 AM	10:41:00 AM	yes		300
04 : Kabuto	PII3612	04-11-044-01-01	Karungu	17	9:35:00 AM	9:40:00 AM	yes		600
04 : Kabuto	PII3614	04-06-030-01-01	Karungu
04 : Kabuto	PII3617	04-02-048-01-01	Karungu	18	11:10:00 AM	11:15:00 AM	yes		600
04 : Kabuto	PII3620	04-11-046-01-01	Karungu	73	8:30:00 AM	10:58:00 AM	yes		400
04 : Kabuto	PII3621	04-06-022-01-01	Karungu
04 : Kabuto	PII3623		Karungu	29	11:07:00 AM	12:08:00 PM	yes		300
04 : Kabuto	PII3627	04-04-008-02-01	Karungu
04 : Kabuto	PII3633		Karungu	2	8:30:00 AM	2:33:00 PM	yes		300
04 : Kabuto	PII3641		Karungu
01 : Lwanda	PII3657		Karungu
04 : Kabuto	PII3659		Karungu	3	10:01:00 AM	12:02:00 PM	yes		100
04 : Kabuto	PII3660		Karungu	29	7:32:00 AM	11:30:00 AM	yes		300
04 : Kabuto	PII3667	04-06-015-03-01	Karungu
04 : Kabuto	PII3669		Karungu	2	8:00:00 AM	1:21:00 PM	yes		300
04 : Kabuto	PII3670		Karungu
01 : Lwanda	PII3689		Karungu
04 : Kabuto	PII3691		Karungu
04 : Kabuto	PII3694		Karungu
01 : Lwanda	PII3770	01-08-019-08-01	Karungu
01 : Lwanda	PII3781		Karungu	73	11:22:00 AM	1:47:00 PM	yes		100
01 : Lwanda	PII3845		Karungu	7	8:29:00 AM	10:29:00 AM	yes		300
03 : Kituka	PII3846		Macalder
01 : Lwanda	PII3856		Karungu	28	11:32:00 AM	2:32:00 PM	yes		200
01 : Lwanda	PII3858		Karungu	51	10:30:00 AM	3:09:00 PM	yes		140
01 : Lwanda	PII3878	01-10-052-01-01	Karungu
01 : Lwanda	PII3894	01-03-003-01-01	Karungu
01 : Lwanda	PII3899		Karungu
01 : Lwanda	PII3902		Karungu	37	12:27:00 PM	12:30:00 PM	yes		300
03 : Kituka	PII3904	03-04-063-01-01	Macalder	278	11:59:00 AM	12:15:00 PM	no
06 : Ogwedhi	PII3912	06-12-007-02-01	Ogwedhi
04 : Kabuto	PII3917	04-03-033-01-01	Karungu
04 : Kabuto	PII3927		Karungu	114	10:12:00 AM	10:51:00 AM	yes		300
03 : Kituka	PII3938	03-03-013-02-01	Macalder
03 : Kituka	PII3953	03-01-043-01-01	Macalder
03 : Kituka	PII3957	03-04-072-01-01	Macalder	279	11:19:00 AM	11:22:00 AM	no	yes
03 : Kituka	PII3970		Macalder
01 : Lwanda	PII3975		Karungu	72	11:30:00 AM	2:05:00 PM	yes		100
04 : Kabuto	PII3981	04-06-019-01-01	Karungu
06 : Ogwedhi	PII4003	06-13-005-01-01	Ogwedhi
06 : Ogwedhi	PII4005	06-06-006-02-01	Ogwedhi
01 : Lwanda	PII4006		Karungu
03 : Kituka	PII4012	03-10-013-01-01	Macalder
04 : Kabuto	PII4019	04-11-011-01-01	Karungu
06 : Ogwedhi	PII4022	06-13-001-02-01	Ogwedhi
03 : Kituka	PII4029	03-11-011-02-01	Macalder	264	11:46:00 AM	11:49:00 AM	yes		300
04 : Kabuto	PII4046	04-10-020-01-01	Karungu	127	10:13:00 AM	12:47:00 PM	no
01 : Lwanda	PII4051	01-05-023-02-01	Karungu
06 : Ogwedhi	PII4088		Ogwedhi
03 : Kituka	PII4089	03-02-001-02-01	Karungu	282	1:57:00 PM	2:57:00 PM	yes		100
01 : Lwanda	PII4111	01-05-007-01-01	Karungu
01 : Lwanda	PII4117	01-05-026-01-01	Karungu
06 : Ogwedhi	PII4120		Ogwedhi
04 : Kabuto	PII4126	04-04-021-01-01	Karungu
01 : Lwanda	PII4156		Karungu
03 : Kituka	PII4157	03-06-015-01-01	Macalder
04 : Kabuto	PII4159	04-03-023-01-01	Karungu	136	1:20:00 PM	3:22:00 PM	yes		300
03 : Kituka	PII4161		Macalder
01 : Lwanda	PII4180		Karungu	16	10:16:00 AM	10:32:00 AM	yes		100
01 : Lwanda	PII4193		Karungu	7	11:30:00 AM	1:31:00 PM	yes		140
01 : Lwanda	PII4209		Karungu	29	10:45:00 AM	11:02:00 AM	yes		300
01 : Lwanda	PII4215		Karungu	8	10:40:00 AM	11:40:00 AM	yes		60
01 : Lwanda	PII4219		Karungu	45	1:33:00 PM	1:50:00 PM	yes		100
04 : Kabuto	PII4226	04-12-028-01-01	Karungu	133	1:28:00 PM	1:28:00 PM	yes		200
03 : Kituka	PII4239	03-11-002-03-01	Macalder
01 : Lwanda	PII4244		Karungu
01 : Lwanda	PII4261	01-02-007-01-01	Karungu	14	12:12:00 PM	2:08:00 PM	yes		360
02 : Olasi	PII4269	02-10-025-01-01	Macalder
01 : Lwanda	PII4270	01-08-019-03-01	Karungu	9	9:20:00 AM	11:01:00 AM	yes		100
01 : Lwanda	PII4273		Karungu
05 : Osingo	PII4274	05-14-034-01-01	Migori_CRH	176	2:05:00 PM	2:15:00 PM	yes		100
01 : Lwanda	PII4275		Karungu	3	9:04:00 AM	10:04:00 AM	yes		200
01 : Lwanda	PII4288		Karungu	8	8:25:00 AM	9:26:00 AM	yes		100
03 : Kituka	PII4301	03-11-009-02-01	Macalder
03 : Kituka	PII4307	03-11-004-01-01	Macalder
04 : Kabuto	PII4310	04-01-018-01-01	Karungu	112	10:38:00 AM	11:26:00 AM	no
03 : Kituka	PII4311	03-05-029-02-01	Macalder
01 : Lwanda	PII4315		Karungu	108	10:12:00 AM	12:13:00 PM	no
01 : Lwanda	PII4323		Karungu
01 : Lwanda	PII4324		Karungu	25	5:55:00 AM	2:01:00 PM	yes		200
01 : Lwanda	PII4330	01-08-012-01-01	Karungu	7	11:51:00 AM	2:52:00 PM	yes		140
01 : Lwanda	PII4332	01-07-019-01-01	Karungu	9	10:30:00 AM	12:39:00 PM	yes		140
01 : Lwanda	PII4339	01-08-016-01-01	Karungu	8	1:47:00 PM	2:47:00 PM	yes		200
03 : Kituka	PII4345	03-03-005-01-01	Macalder
03 : Kituka	PII4359	03-06-017-01-01	Macalder
01 : Lwanda	PII4360		Karungu
01 : Lwanda	PII4362		Karungu	29	10:30:00 AM	10:33:00 AM	yes		300
01 : Lwanda	PII4366		Karungu	21	2:05:00 PM	2:54:00 PM	yes		200
01 : Lwanda	PII4367		Karungu	30	12:30:00 PM	12:32:00 PM	yes		300
02 : Olasi	PII4378	02-04-043-01-01	Macalder	328	9:46:00 AM	9:50:00 AM	yes		1000
02 : Olasi	PII4405	02-11-015-01-01	Macalder
04 : Kabuto	PII4407	04-13-013-01-01	Karungu	133	9:16:00 AM	12:17:00 PM	yes		200
03 : Kituka	PII4412	03-03-009-01-01	Macalder	265	10:34:00 AM	11:04:00 AM	no	yes
01 : Lwanda	PII4413	01-02-022-01-01	Karungu
03 : Kituka	PII4415	03-04-028-01-01	Macalder
04 : Kabuto	PII4432	04-11-044-02-01	Karungu
04 : Kabuto	PII4438	04-02-055-01-01	Karungu	114	9:02:00 AM	10:38:00 AM	yes		300
04 : Kabuto	PII4448	04-03-015-01-01	Karungu
03 : Kituka	PII4451	03-04-026-02-01	Macalder
04 : Kabuto	PII4454	04-10-027-01-01	Karungu	115	9:45:00 AM	12:26:00 PM	yes		400
05 : Osingo	PII4477	05-10-039-01-01	Migori_CRH
03 : Kituka	PII4504	03-04-038-01-01	Macalder
04 : Kabuto	PII4520	04-04-028-01-01	Karungu
04 : Kabuto	PII4527		Karungu	115	10:22:00 AM	11:16:00 AM	yes		200
04 : Kabuto	PII4535		Karungu	143	7:15:00 AM	11:15:00 AM	yes		200
04 : Kabuto	PII4537	04-08-017-01-01	Karungu
04 : Kabuto	PII4569		Karungu
03 : Kituka	PII4577	03-08-005-01-01	Macalder
04 : Kabuto	PII4593		Karungu
04 : Kabuto	PII4595	04-12-011-01-01	Karungu
01 : Lwanda	PII4626	01-07-025-01-01	Karungu	108	10:04:00 AM	11:04:00 AM	no
04 : Kabuto	PII4637	04-06-035-01-02	Karungu
04 : Kabuto	PII4645	04-02-004-01-01	Karungu	112	12:05:00 PM	12:25:00 PM	yes		400
02 : Olasi	PII4658		Macalder
04 : Kabuto	PII4661		Karungu
06 : Ogwedhi	PII4663		Ogwedhi
02 : Olasi	PII4670		Macalder
04 : Kabuto	PII4672	04-11-031-01-01	Karungu	119	8:20:00 AM	12:31:00 PM	yes		300
04 : Kabuto	PII4679	04-11-030-01-01	Karungu
04 : Kabuto	PII4686	04-04-056-01-01	Karungu
04 : Kabuto	PII4690		Karungu
04 : Kabuto	PII4693		Karungu	136	1:40:00 PM	1:52:00 PM	yes		300
04 : Kabuto	PII4695		Karungu
01 : Lwanda	PII4725	01-04-021-01-01	Karungu
04 : Kabuto	PII4730		Karungu
04 : Kabuto	PII4735	04-02-006-01-01	Karungu
03 : Kituka	PII4738	03-01-006-01-01	Karungu	282	11:08:00 AM	1:14:00 PM	no
04 : Kabuto	PII4747	04-09-008-02-01	Karungu
06 : Ogwedhi	PII4758		Ogwedhi
02 : Olasi	PII4762	02-10-023-01-01	Macalder
06 : Ogwedhi	PII4789	06-09-007-02-01	Ogwedhi
01 : Lwanda	PII4846	01-07-033-01-01	Karungu
04 : Kabuto	PII4851	04-03-046-01-01	Karungu	122	10:40:00 AM	11:12:00 AM	yes		250
04 : Kabuto	PII4853	04-09-013-02-02	Karungu
06 : Ogwedhi	PII4859	06-09-015-01-01	Ogwedhi
04 : Kabuto	PII4863	04-02-030-01-01	Karungu
04 : Kabuto	PII4865	04-13-026-01-01	Karungu
04 : Kabuto	PII4867		Karungu
01 : Lwanda	PII4869	01-05-032-01-01	Karungu
01 : Lwanda	PII4872	01-10-033-02-01	Karungu	73	12:02:00 PM	1:16:00 PM	yes		400
04 : Kabuto	PII4874	04-04-035-01-01	Karungu	128	9:49:00 AM	11:53:00 AM	yes		300
04 : Kabuto	PII4876	04-03-035-01-01	Karungu	119	9:06:00 AM	11:06:00 AM	yes		200
02 : Olasi	PII4878	02-09-023-01-01	Macalder
06 : Ogwedhi	PII4887		Ogwedhi
01 : Lwanda	PII4890	01-06-007-01-01	Karungu	86	11:46:00 AM	12:53:00 PM	yes		100
01 : Lwanda	PII4898	01-10-031-01-01	Karungu
01 : Lwanda	PII4899	01-10-050-01-01	Karungu	81	10:35:00 AM	11:01:00 AM	yes
01 : Lwanda	PII4903	01-10-055-01-01	Karungu
01 : Lwanda	PII4905		Karungu
01 : Lwanda	PII4916		Karungu
01 : Lwanda	PII4921	01-10-017-03-01	Karungu
04 : Kabuto	PII4929	04-04-031-01-01	Karungu	128	8:05:00 AM	10:05:00 AM	no
02 : Olasi	PII4938	02-16-009-01-01	Macalder
05 : Osingo	PII4947		Migori_CRH	175	12:30:00 PM	1:02:00 PM	yes		50
05 : Osingo	PII4953	05-06-018-01-01	Migori_CRH
02 : Olasi	PII4955		Macalder
02 : Olasi	PII4964	02-05-004-02-01	Macalder
01 : Lwanda	PII4982	01-06-033-02-01	Karungu	92	10:26:00 AM	10:34:00 AM	yes		100
04 : Kabuto	PII4995	04-05-001-01-01	Karungu	115	10:20:00 AM	2:12:00 PM	yes		300
04 : Kabuto	PII5008	04-11-022-01-01	Karungu	122	3:50:00 PM	3:51:00 PM	yes		310
01 : Lwanda	PII5009	01-03-033-01-01	Karungu
04 : Kabuto	PII5012		Karungu
05 : Osingo	PII5014	05-11-037-01-01	Migori_CRH
02 : Olasi	PII5026	02-07-027-02-01	Macalder	340	10:10:00 AM	11:58:00 AM	no	yes
02 : Olasi	PII5034	02-04-056-01-01	Macalder
02 : Olasi	PII5035	02-04-058-01-01	Macalder
05 : Osingo	PII5037	05-11-033-01-01	Migori_CRH
02 : Olasi	PII5039		Macalder					yes
05 : Osingo	PII5057	05-02-003-01-01	Migori_CRH
04 : Kabuto	PII5073	04-12-036-01-01	Karungu
02 : Olasi	PII5074		Macalder
02 : Olasi	PII5077	02-07-057-01-01	Macalder
02 : Olasi	PII5097	02-01-007-01-01	Macalder
01 : Lwanda	PII5100	01-10-056-01-01	Karungu	81	11:32:00 AM	2:16:00 PM	yes
01 : Lwanda	PII5103		Karungu
05 : Osingo	PII5105		Migori_CRH	212	8:00:00 AM	9:30:00 AM	yes		100
02 : Olasi	PII5140	02-09-016-01-01	Macalder
02 : Olasi	PII5145	02-05-001-01-01	Macalder
02 : Olasi	PII5160		Macalder
02 : Olasi	PII5179	02-06-022-01-01	Macalder
02 : Olasi	PII5188		Macalder	340	10:10:00 AM	12:09:00 PM	no	yes
05 : Osingo	PII5191	05-01-031-02-01	Migori_CRH
02 : Olasi	PII5205	02-01-017-01-01	Macalder
02 : Olasi	PII5224	02-04-062-02-01	Karungu	344	7:19:00 AM	10:19:00 AM	yes		600
02 : Olasi	PII5228		Macalder
02 : Olasi	PII5271	02-04-017-03-01	Macalder
05 : Osingo	PII5276		Migori_CRH	191	8:30:00 AM	9:00:00 AM	yes		100
05 : Osingo	PII5279		Migori_CRH	191	9:01:00 AM	11:00:00 AM	yes		100
05 : Osingo	PII5303	05-12-042-01-01	Migori_CRH
05 : Osingo	PII5304	05-10-012-01-01	Migori_CRH	175	1:30:00 PM	1:45:00 PM	yes
05 : Osingo	PII5307	05-14-006-01-01	Migori_CRH
05 : Osingo	PII5308	05-13-010-02-01	Migori_CRH
05 : Osingo	PII5321	05-10-022-01-01	Migori_CRH
05 : Osingo	PII5323		Migori_CRH
05 : Osingo	PII5342	05-12-020-01-01	Migori_CRH
05 : Osingo	PII5350	05-07-033-01-01	Migori_CRH	198	11:20:00 AM	11:20:00 AM	yes		100
05 : Osingo	PII5371	05-10-005-02-01	Migori_CRH	184	11:00:00 AM	12:30:00 PM	yes		50
05 : Osingo	PII5394	05-04-040-01-01	Migori_CRH
05 : Osingo	PII5396	05-09-025-01-01	Migori_CRH
