# Supplementary material for: Systems-level barriers to treatment in a cervical cancer prevention program in Kenya: Several observational studies
Source: PLoS One. 2020 Jul 13;15(7):e0235264. doi: 10.1371/journal.pone.0235264 (PMC7357749; doi:10.1371/journal.pone.0235264)
Supplement: S2 Dataset — (XLSX) [file pone.0235264.s007.xlsx]

## Sheet: RO1_Phase 2 Site_Assesment_V3_2
Interview_date	tx_site	type_of_visit	cos_present	cos_expected	nurses_present	nurses_expected	numClients_biweekly	numClients_turnedAway	days_Clinic_closed	supply_availabletoday-functional_gloves	supply_availabletoday-functional_aceticAcid	supply_availabletoday-functional_specula	supply_availabletoday-functional_lightSource	supply_availabletoday-functional_cottonwool	supply_availabletoday-functional_macintosh	supply_availabletoday-functional_cryoprobes	supply_availabletoday-functional_gas	treatment_delay-lack_medicinesFreq	treatment_delay-lack_glovesFreq	treatment_delay-lack_aceticAcidFreq	treatment_delay-lack_sterileSpeculaFreq	treatment_delay-lack_lightSourceFreq	treatment_delay-lack_cottonWoolFreq	treatment_delay-lack_cleanMackintoshFreq	treatment_delay-lack_autoclaveFreq	treatment_delay-lack_cryoprobesFreq	treatment_delay-lack_gasFreq	adequateGas	provider_delay-TrtdelayRzn_providerSickFreq	provider_delay-TrtdelayRzn_providerbusyFreq	provider_delay-TrtdelayRzn_lackcryoRoomFreq	days_Staff_missing
2018-03-14	Macalda_SC	baseline	3	7	5	9	122	5	0	2	2	6	1	1	1	0	1	never	never	never	never	never	never	never	never	never	never	yes	none	Few_2_3_times_weekly	none	1_3_days
2018-03-29	Macalda_SC	bi_weekly	5	5	8	10	190	0	0	1	2	1	1	1	1	2	1	never	never	never	never	never	never	never	never	never	rarely	yes	none	none	none	never
2018-04-12	Macalda_SC	bi_weekly	3	6	5	9	93	0	0	1	1	1	1	1	1	0	1	never	never	never	never	never	never	never	never	never	never	yes	none	none	none	never
2018-04-26	Macalda_SC	bi_weekly	2	6	3	9	130	0	0	1	1	13	1	1	1	1	1	never	never	never	never	never	never	never	never	never	never	yes	none	none	none	never
2018-05-09	Macalda_SC	bi_weekly	3	4	4	6	160	3	0	5	2	10	1	1	1	2	1	never	never	never	never	never	never	never	never	never	rarely	yes	none	none	none	never
2018-05-23	Macalda_SC	bi_weekly	4	7	4	8	215	0	0	1	1	1	1	1	1	0	1	never	never	never	never	never	never	never	never	never	rarely	no	none	none	none	never
2018-07-04	Macalda_SC	bi_weekly	3	6	4	8	174	0	0	1	1	9	1	1	1	0	1	never	never	never	never	never	never	never	never	never	never	yes	none	none	none	never
2018-07-19	Macalda_SC	bi_weekly	2	4	2	5	200	0	0	1	1	1	1	1	1	1	1	never	never	never	never	never	never	never	never	never	never	yes	none	none	none	never
2018-08-07	Migori_CRH	baseline	4	5	2	2	2000	0	0	1	1	7	1	1	0	4	1	never	never	never	never	never	never	never	never	never	never	yes	none	weekly	none	never
2018-08-21	Migori_CRH	bi_weekly	5	8	1	3	2000	0	0	0	1	8	1	0	0	1	1	never	never	never	never	never	never	never	never	never	never	yes	none	Few_2_3_times_weekly	none	never
2018-09-05	Migori_CRH	bi_weekly	3	5	1	2	1400	0	0	4	1	8	1	2	1	9	1	never	never	never	never	never	never	never	never	never	never	yes	none	none	none	never
2018-09-18	Migori_CRH	bi_weekly	5	5	2	2	1300	0	0	3	1	7	1	2	1	9	1	never	never	never	never	never	never	never	never	never	never	yes	none	none	none	never
2018-09-26	Karungu_SC	baseline	3	4	2	7	227	0	0	1	1	6	1	1	1	1	1	never	never	never	never	never	never	never	never	never	never	yes	none	none	none	never
2018-10-12	Migori_CRH	bi_weekly	4	4	0	1	1200	0	0	2	1	6	1	1	0	8	1	never	never	never	never	never	never	never	never	never	never	yes	none	none	none	never
2018-10-23	Ogwedhi_HC	bi_weekly	2	2	3	5	200	0	0	2	1	3	1	0	1	1	1	never	never	never	never	never	never	never	never	never	rarely	yes	none	none	none	never
2018-10-25	Karungu_SC	bi_weekly	3	4	5	9	200	0	0	1	1	5	1	1	0	1	1	never	never	never	never	never	never	never	never	never	never	yes	none	none	none	never
2018-11-28	Karungu_SC	bi_weekly	4	4	4	8	155	0	0	1	1	1	1	1	1	1	1	never	never	rarely	never	never	never	never	never	never	never	yes	none	none	none	never
2019-02-06	Karungu_SC	bi_weekly	3	3	4	8	165	0	0	1	1	1	1	1	1	1	1	never	never	never	never	never	never	never	never	never	never	yes	none	none	none	never
