# Supplementary material for: Systems-level barriers to treatment in a cervical cancer prevention program in Kenya: Several observational studies
Source: PLoS One. 2020 Jul 13;15(7):e0235264. doi: 10.1371/journal.pone.0235264 (PMC7357749; doi:10.1371/journal.pone.0235264)
Supplement: S3 Dataset — (XLSX) [file pone.0235264.s008.xlsx]

## Sheet: RO1_Phase 2 Provider_Survey_V1_
SubmissionDate	today	start	end	tx_site	providerID	Tx_motivation	Tx_facilitators	other_Txfacilitator	main_Txfacilitator	cryo_challenges	mainCryo_challenge	challenge_freq	Tx_barriers	mainTx_barrier	barriersTo_TXaccess	mainBarrierTo_Txaccess
2018-07-11 13:06:00	2018-07-11	2018-07-11 10:37:00	2018-07-11 11:12:00	Ogwedhi	1	family_encouragement outreach	counseling_from_CHVs accessibility_of_Txsites transportation_to_Txsites friendly_providers less_wait_time free_treatment understand_Txtechs hear_peers_experiences family_support		counseling_from_CHVs	broken_CryoMachineNoGas workload_from_otherPatients	broken_CryoMachineNoGas	weekly	lack_HPV_cc_knowledge disbelief_TreatmentNeed noConfidence_inHPVResult partner_not_supportive family_not_supportive	partner_not_supportive	lack_of_transport work_childcare_barriers financial_barriers distance_to_treatmentSite family_not_supportive partner_not_supportive	partner_not_supportive
2018-07-11 13:06:00	2018-07-11	2018-07-11 11:16:00	2018-07-11 11:35:00	Ogwedhi	2	cancer_concern outreach	knwwhere_toget_treatment accessibility_of_Txsites friendly_providers less_wait_time tx_in_singlevisit understand_Txtechs family_support		accessibility_of_Txsites	broken_CryoMachineNoGas no_enough_providers discomfort_Withprocedure	broken_CryoMachineNoGas	2_3_times_monthly	lack_HPV_cc_knowledge disbelief_TreatmentNeed partner_not_supportive family_not_supportive	partner_not_supportive	lack_of_transport financial_barriers distance_to_treatmentSite family_not_supportive partner_not_supportive	financial_barriers
2018-07-11 13:06:00	2018-07-11	2018-07-11 11:42:00	2018-07-11 12:01:00	Ogwedhi	3	cancer_concern family_encouragement outreach	counseling_from_CHVs accessibility_of_Txsites friendly_providers less_wait_time free_treatment tx_in_singlevisit family_support		free_treatment	broken_CryoMachineNoGas patient_fear no_enough_providers Inadequate_selfTraining discomfort_Withprocedure	broken_CryoMachineNoGas	2_3_times_monthly	lack_HPV_cc_knowledge partner_not_supportive family_not_supportive	family_not_supportive	lack_of_transport financial_barriers distance_to_treatmentSite	financial_barriers
2018-07-12 12:31:00	2018-07-12	2018-07-12 10:26:00	2018-07-12 10:56:00	Macalda_SC	4	cancer_concern family_encouragement outreach	counseling_from_CHVs knwwhere_toget_treatment accessibility_of_Txsites friendly_providers less_wait_time free_treatment tx_in_singlevisit understand_Txtechs family_support		free_treatment	broken_CryoMachineNoGas patient_fear no_enough_providers workload_from_otherPatients discomfort_Withprocedure	no_enough_providers	once_a_month	lack_HPV_cc_knowledge partner_not_supportive	lack_HPV_cc_knowledge	lack_of_transport financial_barriers distance_to_treatmentSite family_not_supportive partner_not_supportive	partner_not_supportive
2018-07-13 13:11:00	2018-07-13	2018-07-13 11:43:00	2018-07-13 12:29:00	Macalda_SC	5	cancer_concern family_encouragement outreach	counseling_from_CHVs knwwhere_toget_treatment accessibility_of_Txsites friendly_providers less_wait_time free_treatment tx_in_singlevisit family_support		free_treatment	broken_CryoMachineNoGas workload_from_otherPatients	workload_from_otherPatients	once_a_month	lack_HPV_cc_knowledge	lack_HPV_cc_knowledge	lack_of_transport financial_barriers	financial_barriers
2018-07-18 10:57:00	2018-07-18	2018-07-18 10:23:00	2018-07-18 10:52:00	Ogwedhi	6	cancer_concern family_encouragement outreach	counseling_from_CHVs knwwhere_toget_treatment accessibility_of_Txsites friendly_providers less_wait_time free_treatment tx_in_singlevisit understand_Txtechs hear_peers_experiences family_support		knwwhere_toget_treatment	lack_gloves_aceticacid patient_fear workload_from_otherPatients discomfort_Withprocedure	workload_from_otherPatients	2_3_times_monthly	lack_HPV_cc_knowledge medical_system_distrust	lack_HPV_cc_knowledge	lack_of_transport distance_to_treatmentSite partner_not_supportive	distance_to_treatmentSite
2018-07-19 15:08:00	2018-07-19	2018-07-19 10:20:00	2018-07-19 10:37:00	Macalda_SC	7	cancer_concern family_encouragement outreach	counseling_from_CHVs knwwhere_toget_treatment accessibility_of_Txsites friendly_providers less_wait_time free_treatment understand_Txtechs hear_peers_experiences family_support		free_treatment	broken_CryoMachineNoGas lack_gloves_aceticacid workload_from_otherPatients	workload_from_otherPatients	2_3_times_monthly	lack_HPV_cc_knowledge partner_not_supportive	lack_HPV_cc_knowledge	lack_of_transport financial_barriers family_not_supportive partner_not_supportive	family_not_supportive
2018-07-19 15:08:00	2018-07-19	2018-07-19 10:48:00	2018-07-19 11:05:00	Macalda_SC	8	cancer_concern	knwwhere_toget_treatment accessibility_of_Txsites free_treatment tx_in_singlevisit understand_Txtechs hear_peers_experiences family_support		knwwhere_toget_treatment	broken_CryoMachineNoGas lack_gloves_aceticacid lack_of_support_staff no_enough_providers Inadequate_selfTraining	no_enough_providers	2_3_times_monthly
2018-07-20 16:10:00	2018-07-20	2018-07-20 15:14:00	2018-07-20 15:29:00	Macalda_SC	9	cancer_concern family_encouragement outreach	counseling_from_CHVs knwwhere_toget_treatment accessibility_of_Txsites friendly_providers less_wait_time free_treatment tx_in_singlevisit understand_Txtechs hear_peers_experiences family_support		knwwhere_toget_treatment	broken_CryoMachineNoGas workload_from_otherPatients	workload_from_otherPatients	weekly	lack_HPV_cc_knowledge noConfidence_inHPVResult	lack_HPV_cc_knowledge	lack_of_transport financial_barriers distance_to_treatmentSite	financial_barriers
2018-07-30 14:39:00	2018-07-30	2018-07-30 10:13:00	2018-07-30 10:32:00	Migori_CRH	10	cancer_concern outreach	counseling_from_CHVs knwwhere_toget_treatment accessibility_of_Txsites less_wait_time free_treatment tx_in_singlevisit hear_peers_experiences		counseling_from_CHVs	broken_CryoMachineNoGas lack_of_support_staff patient_fear no_enough_providers workload_from_otherPatients Inadequate_selfTraining discomfort_Withprocedure	Inadequate_selfTraining	once_a_month	lack_HPV_cc_knowledge noConfidence_inHPVResult medical_system_distrust partner_not_supportive family_not_supportive	lack_HPV_cc_knowledge	lack_of_transport work_childcare_barriers financial_barriers distance_to_treatmentSite	financial_barriers
2018-08-01 12:49:00	2018-07-30	2018-07-30 14:19:00	2018-07-30 15:54:00	Migori_CRH	11	cancer_concern family_encouragement outreach	counseling_from_CHVs knwwhere_toget_treatment accessibility_of_Txsites friendly_providers less_wait_time free_treatment tx_in_singlevisit understand_Txtechs hear_peers_experiences family_support		free_treatment	broken_CryoMachineNoGas patient_fear workload_from_otherPatients discomfort_Withprocedure	broken_CryoMachineNoGas	once_a_month	lack_HPV_cc_knowledge	lack_HPV_cc_knowledge	lack_of_transport work_childcare_barriers distance_to_treatmentSite	lack_of_transport
2018-08-06 13:11:00	2018-08-06	2018-08-07 09:59:00	2018-08-06 10:18:00	Migori_CRH	12	cancer_concern family_encouragement outreach	counseling_from_CHVs accessibility_of_Txsites friendly_providers less_wait_time free_treatment understand_Txtechs		free_treatment	broken_CryoMachineNoGas patient_fear no_enough_providers workload_from_otherPatients counsel_sensitiveTopicdifficult	workload_from_otherPatients	weekly	lack_HPV_cc_knowledge partner_not_supportive family_not_supportive	lack_HPV_cc_knowledge	lack_of_transport financial_barriers distance_to_treatmentSite family_not_supportive partner_not_supportive	partner_not_supportive
2018-08-06 13:11:00	2018-08-06	2018-08-06 10:25:00	2018-08-06 10:50:00	Migori_CRH	13	cancer_concern family_encouragement outreach	counseling_from_CHVs knwwhere_toget_treatment accessibility_of_Txsites friendly_providers less_wait_time free_treatment tx_in_singlevisit understand_Txtechs hear_peers_experiences family_support		free_treatment	broken_CryoMachineNoGas workload_from_otherPatients	broken_CryoMachineNoGas	once_a_month	lack_HPV_cc_knowledge	lack_HPV_cc_knowledge	lack_of_transport financial_barriers	financial_barriers
2018-10-15 11:59:00	2018-10-15	2018-10-15 11:32:00	2018-10-15 11:50:00	Karungu_SC	14	outreach	counseling_from_CHVs knwwhere_toget_treatment accessibility_of_Txsites less_wait_time		less_wait_time	lack_of_support_staff no_enough_providers	no_enough_providers	never	noConfidence_inHPVResult family_not_supportive	family_not_supportive	lack_of_transport family_not_supportive	family_not_supportive
2018-10-25 12:08:00	2018-10-25	2018-10-25 10:38:00	2018-10-25 10:54:00	Karungu_SC	15	cancer_concern outreach	knwwhere_toget_treatment transportation_to_Txsites free_treatment		free_treatment	patient_fear no_enough_providers workload_from_otherPatients	workload_from_otherPatients	never	lack_HPV_cc_knowledge disbelief_TreatmentNeed partner_not_supportive	lack_HPV_cc_knowledge	lack_of_transport distance_to_treatmentSite partner_not_supportive	lack_of_transport
2018-10-25 12:08:00	2018-10-25	2018-10-25 11:02:00	2018-10-25 11:15:00	Karungu_SC	16	cancer_concern family_encouragement	counseling_from_CHVs knwwhere_toget_treatment accessibility_of_Txsites free_treatment family_support		counseling_from_CHVs	none			disbelief_TreatmentNeed family_not_supportive	disbelief_TreatmentNeed	financial_barriers distance_to_treatmentSite	financial_barriers
